# Supplementary material for: The Optimization of the Synthesis Process and the Identification of Levobupivacaine Hydrochloride
Source: Molecules. 2023 Nov 8;28(22):7482. doi: 10.3390/molecules28227482 (PMC10673229; doi:10.3390/molecules28227482)
Supplement: Supplementary file 1 [file molecules-28-07482-s001.zip]

Archive with 1 entries (1 files):
- molecules-2664758-supplementary.pdf
